# Supplementary material for: Perspectives of patients, parents, and health care providers on facilitators of and barriers to the transition from pediatric to adult care in inflammatory bowel disease: a qualitative descriptive study
Source: J Can Assoc Gastroenterol. 2024 Mar 15;7(3):269–76. doi: 10.1093/jcag/gwae002 (PMC11149662; doi:10.1093/jcag/gwae002)
Supplement: gwae002_suppl_Supplementary_Materials [file gwae002_suppl_supplementary_materials.zip]

Archive with 8 entries (8 files):
- coi_disclosure_SEOW.docx
- gwae002_suppl_Supplementary.docx
- Facilitators and Barriers_SRQR_Checklist.docx
- Barriers and Facilitators_Trustworthiness.docx
- coi_disclosure JCAG EW Nov 2023.docx
- coi_disclosure_Allison.docx
- coi_disclosure_JCAG_Goodman.docx
- coi_disclosure_JCAG_Kroeker.pdf
